# Supplementary material for: Grapevine Leafroll-Associated Virus 3 Replication in Grapevine Hosts Changes through the Dormancy Stage
Source: Plants (Basel). 2022 Nov 26;11(23):3250. doi: 10.3390/plants11233250 (PMC9737106; doi:10.3390/plants11233250)
Supplement: Supplementary file 1 [file plants-11-03250-s001.zip]

Archive with 1 entries (1 files):
- plants-2029156-supplementary.xlsx
