# Supplementary material for: Grapevine Leafroll-Associated Virus 3 Replication in Grapevine Hosts Changes through the Dormancy Stage
Source: Plants (Basel). 2022 Nov 26;11(23):3250. doi: 10.3390/plants11233250 (PMC9737106; doi:10.3390/plants11233250)
Supplement: Supplementary file 1 [file plants-11-03250-s001.zip › plants-2029156-supplementary.xlsx]

## Sheet: Reference genes
First sampling period (five months post inoculation)					not used in calculations			Second sampling period (eight months post inoculation)						Third sampling period (16 months post inoculation)
	actin	tubulin	geo mean		GAPDH				actin	tubulin	geo mean				aktin	tubulin	geo mean
II-TR	21.8395	23.9784	22.884		21.5275			II-TR	20.3837	23.4655	21.8704			II-TR	24.4174	27.7635	26.0368
X-TR	22.1593	24.4348	23.2692		20.9383			X-TR	20.4158	23.8886	22.084			X-TR	26.7028	29.4232	28.03
Y-TR	20.3833	22.8865	21.5987		20.5329			Y-TR	20.29	23.5576	21.8628			Y-TR	22.2139	25.2751	23.6951
Z-TR	22.6861	25.3132	23.9637		22.7177			Z-TR	20.2349	23.1135	21.6263			Z-TR	21.1488	24.0956	22.5742
Q-TR	20.6493	23.472	22.0155		20.6221			Q-TR	19.3618	22.8553	21.0361			Q-TR	27.4289	29.2944	28.3463
II-CF	22.6531	25.1351	23.8618		22.1417			II-CF	21.1606	24.4043	22.7246			II-CF	29.4838	31.0332	30.2486
X-CF	20.8002	23.1476	21.9425		20.2835			X-CF	20.292	24.0597	22.0957			X-CF	22.3067	24.994	23.6122
Y-CF	21.9089	24.0956	22.9762		23.6017			Y-CF	23.1811	25.5145	24.3198			Y-CF	23.6032	26.1402	24.8393
Q-CF	22.196	24.4128	23.278		20.7737			Q-CF	20.4957	22.0711	21.2688			Q-CF	23.3218	25.443	24.3593
II-M	27.1056	28.2357	27.6649		26.2562			II-M	20.86	23.98	22.3657			II-M	21.3592	25.2141	23.2067
X-M	26.0144	27.5553	26.7738		20.2507			X-M	19.8595	23.4384	21.5748			X-M	21.9341	25.5904	23.6918
Y-M	26.1785	27.8212	26.9874		26.5096			Y-M	21.2667	24.2825	22.7246			Y-M	22.1413	25.9947	23.9907
Z-M	27.6171	29.3628	28.4766		26.478			Z-M	21.3798	24.551	22.9106			Z-M	20.1936	23.6282	21.8435
Q-M	26.5478	27.8074	27.1703		22.7044			Q-M	21.2939	23.2659	22.2581			Q-M	21.0751	24.0646	22.5203
II-PN	28.6077	30.757	29.6629		28.3324			II-PN	20.48	23.35	21.868			II-PN	23.5148	26.7799	25.0943
X-PN	24.9123	27.0139	25.9418		24.8635			X-PN	21.3794	24.4523	22.8643			X-PN	25.0243	28.7867	26.8397
Y-PN	27.2023	29.2767	28.2204		28.2885			Y-PN	20.3519	23.1585	21.7099			Y-PN	24.7558	27.8313	26.2485
Z-PN	26.2067	28.1532	27.1625		25.7169			Z-PN	19.8222	22.53	21.1328			Z-PN	21.7381	24.4513	23.0548
Q-PN	25.3837	26.9916	26.1753		20.7585			Q-PN	19.4205	21.255	20.3171			Q-PN	21.539	24.3016	22.8786

## Sheet: GLRaV-3
First sampling period (five months post inoculation)							Second sampling period (eight months post inoculation)							Third sampling period (16 months post inoculation)
	geo mean	GLRaV-3_ORF1a	GLRaV-3_CP	log fold change (ORF1a)	log fold change (CP)			geo mean	GLRaV-3_ORF1a	GLRaV-3_CP	log fold change (ORF1a)	log fold change (CP)			geo mean	GLRaV-3_ORF1a	GLRaV-3_CP	log fold change (ORF1a)	log fold change (CP)
II-TR	22.884	20.1014	20.0313	2.78262	2.85262		II-TR	21.8704	21.2088	21.6883	0.661561	0.182111		II-TR	26.0368	22.1292	22.1568	3.90757	3.87992
X-TR	23.2692	19.5053	19.1532	3.76385	4.11605		X-TR	22.084	21.3389	21.9534	0.745064	0.130614		X-TR	28.03	25.6244	25.9862	2.40555	2.04384
Y-TR	21.5987	19.7667	19.7844	1.83197	1.81427		Y-TR	21.8628	20.7519	21.1788	1.11094	0.684041		Y-TR	23.6951	22.663	22.8134	1.0321	0.881701
Z-TR	23.9637	21.6562	22.0789	2.30748	1.88473		Z-TR	21.6263	20.0622	20.7498	1.56414	0.87654		Z-TR	22.5742	21.7651	21.8433	0.809083	0.730873
Q-TR	22.0155	19.5386	19.5564	2.47693	2.45913		Q-TR	21.0361	19.1298	20.0983	1.90627	0.93777		Q-TR	28.3463	25.3287	25.0817	3.01752	3.26457
II-CF	23.8618	21.5095	21.0457	2.35227	2.81607		II-CF	22.7246	24.8549	24.6332	-2.13027	-1.90852		II-CF	30.2486	27.9125	28.2238	2.33608	2.02478
X-CF	21.9425	20.1328	19.6658	1.80973	2.27678		X-CF	22.0957	21.3568	21.7997	0.73887	0.29597		X-CF	23.6122	22.0727	22.0613	1.53945	1.55085
Y-CF	22.9762	23.2994	22.3818	-0.323152	0.594498		Y-CF	24.3198	24.6501	24.9901	-0.330252	-0.670302		Y-CF	24.8393	24.7908	25.0032	0.0485328	-0.163867
Q-CF	23.278	20.6915	20.6644	2.58653	2.61363		Q-CF	21.2688	25.2702	25.769	-4.00133	-4.50018		Q-CF	24.3593	21.4835	21.4743	2.8758	2.885
II-M	27.6649	22.2652	22.0789	5.39968	5.58593		II-M	22.3657	21.9595	22.0543	0.406168	0.311346		II-M	23.2067	21.0602	21.5613	2.14654	1.64542
X-M	26.7738	19.8	19.5564	6.97379	7.21744		X-M	21.5748	20.2528	20.4483	1.32203	1.12653		X-M	23.6918	23.8148	24.0201	-0.123047	-0.328327
Y-M	26.9874	21.4769	21.0457	5.51048	5.94163		Y-M	22.7246	20.8807	21.1712	1.84389	1.55344		Y-M	23.9907	23.1928	23.3134	0.79794	0.67734
Z-M	28.4766	19.4947	19.6658	8.98188	8.81083		Z-M	22.9106	21.4442	21.7799	1.46645	1.13065		Z-M	21.8435	21.7051	21.6901	0.138365	0.153365
Q-M	27.1703	22.288	22.3818	4.88235	4.78855		Q-M	22.2581	20.6	20.8	1.65807	1.45807		Q-M	22.5203	21.0436	21.1684	1.47668	1.35188
II-PN	29.6629	27.95	27.4524	1.71292	2.21052		II-PN	21.868	22.0714	22.1891	-0.20346	-0.321171		II-PN	25.0943	22.1754	22.1461	2.91883	2.94818
X-PN	25.9418	23.558	23.7739	2.38383	2.16793		X-PN	22.8643	23.5018	24.0557	-0.63755	-1.1914		X-PN	26.8397	27.9798	28.0235	-1.14016	-1.18381
Y-PN	28.2204	27.9911	26.6293	0.229296	1.59115		Y-PN	21.7099	19.3156	19.6704	2.39424	2.03949		Y-PN	26.2485	24.5845	24.0803	1.66404	2.16824
Z-PN	27.1625	26.1881	26.106	0.974494	1.05654		Z-PN	21.1328	20.288	20.3918	0.844727	0.740977		Z-PN	23.0548	22.0602	22.321	0.994538	0.733788
Q-PN	26.1753	20.0794	20.2263	6.09591	5.94901		Q-PN	20.3171	19.822	20.02	0.495055	0.297055		Q-PN	22.8786	22.4091	22.3502	0.469474	0.528424

## Sheet: GLRaV-3 ddCt values varieties
	GLRaV-3 ORF1a ddCt values						GLRaV-3 CP ddCt values
	First sampling	Second sampling	Third sampling				First sampling	Second sampling	Third sampling
X-TR	0.981227	0.0835032	-1.50202			X-TR	1.26343	-0.0514968	-1.83609
Y-TR	-0.950657	0.44938	-2.87547			Y-TR	-1.03836	0.50193	-2.99822
Z-TR	-0.475145	0.902579	-3.09849			Z-TR	-0.967895	0.694429	-3.14905
Q-TR	-0.30569	1.24471	-0.890046			Q-TR	-0.39349	0.755659	-0.61535
X-CF	-0.542543	2.86914	-0.796629			X-CF	-0.539293	2.20449	-0.473929
Y-CF	-2.67543	1.80002	-2.28755			Y-CF	-2.22158	1.23822	-2.18865
Q-CF	0.234252	-1.87106	0.539723			Q-CF	-0.202448	-2.59166	0.860223
X-M	1.57411	0.915866	-2.26959			X-M	1.63151	0.815188	-1.97375
Y-M	0.110799	1.43773	-1.3486			Y-M	0.355699	1.2421	-0.968082
Z-M	3.5822	1.06028	-2.00818			Z-M	3.2249	0.819304	-1.49206
Q-M	-0.517327	1.2519	-0.669861			Q-M	-0.797377	1.14673	-0.293541
X-PN	0.670911	-0.43409	-4.059			X-PN	-0.0425888	-0.870229	-4.132
Y-PN	-1.48362	2.5977	-1.25479			Y-PN	-0.61937	2.36066	-0.77994
Z-PN	-0.738422	1.04819	-1.9243			Z-PN	-1.15397	1.06215	-2.2144
Q-PN	4.38299	0.698515	-2.44936			Q-PN	3.73849	0.618226	-2.41976

## Sheet: GVA
First sampling period (five months post inoculation)						Second sampling period (eight months post inoculation)						Third sampling period (16 months post inoculation)
	geo mean	GVA	log fold change (GVA)				geo mean	GVA	log fold change (GVA)				geo mean	GVA	log fold change (GVA)
X-TR	23.2692	20.8877	2.3815			X-TR	22.084	23.7437	-1.65969			X-TR	28.03	29.1691	-1.1391
Y-TR	21.5987	32.0489	-10.4503			Y-TR	21.8628	32.9913	-11.1285			Y-TR	23.6951	42.8913	-19.1962
Z-TR	23.9637	21.3828	2.58093			Z-TR	21.6263	21.8008	-0.17446			Z-TR	22.5742	24.0846	-1.51037
Q-TR	22.0155	22.4882	-0.472716			Q-TR	21.0361	22.9642	-1.92813			Q-TR	28.3463	27.4095	0.936774
X-CF	21.9425	21.6722	0.270282			X-CF	22.0957	23.6682	-1.57248			X-CF	23.6122	23.1315	0.480653
Y-CF	22.9762	40.3341	-17.3578			Y-CF	24.3198	30.6689	-6.34905			Y-CF	24.8393	39.3164	-14.4771
Q-CF	23.278	23.7802	-0.502174			Q-CF	21.2688	23.2098	-1.94098			Q-CF	24.3593	25.076	-0.716696
X-M	26.7738	21.9243	4.84949			X-M	21.5748	21.1401	0.434684			X-M	23.6918	23.5546	0.137203
Y-M	26.9874	43.0147	-16.0273			Y-M	22.7246	43.5996	-20.875			Y-M	23.9907	42.4252	-18.4345
Z-M	28.4766	22.9469	5.52968			Z-M	22.9106	23.934	-1.02345			Z-M	21.8435	23.1474	-1.30394
Q-M	27.1703	24.1224	3.0479			Q-M	22.2581	24.1714	-1.91328			Q-M	22.5203	24.9993	-2.47902
X-PN	25.9418	26.0773	-0.135523			X-PN	22.8643	24.4984	-1.6341			X-PN	26.8397	33.4851	-6.64536
Y-PN	28.2204	38.4963	-10.2759			Y-PN	21.7099	34.6844	-12.9745			Y-PN	26.2485	44.0802	-17.8317
Z-PN	27.1625	26.2114	0.951144			Z-PN	21.1328	22.8336	-1.70087			Z-PN	23.0548	25.5465	-2.49176
Q-PN	26.1753	22.6459	3.52936			Q-PN	20.3171	22.0836	-1.76659			Q-PN	22.8786	25.2485	-2.36988

## Sheet: GPGV
First sampling period (five months post inoculation)					Second sampling period (eight months post inoculation)					Third sampling period (16 months post inoculation)
	geo mean	GPGV	log fold change (GPGV)			geo mean	GPGV	log fold change (GPGV)			geo mean	GPGV	log fold change (GPGV)
X-TR	23.2692	22.8311	0.438101		X-TR	22.084	25.5131	-3.42914		X-TR	28.03	30.9852	-2.9552
Y-TR	21.5987	23.3195	-1.72088		Y-TR	21.8628	25.1014	-3.23861		Y-TR	23.6951	24.2647	-0.569599
Q-TR	22.0155	25.8736	-3.85807		Q-TR	21.0361	25.5653	-4.52918		Q-TR	28.3463	30.9815	-2.63528
X-CF	21.9425	21.8141	0.128482		X-CF	22.0957	24.7981	-2.70248		X-CF	23.6122	26.2198	-2.6076
Y-CF	22.9762	29.2189	-6.2427		Y-CF	24.3198	28.086	-3.7661		Y-CF	24.8393	29.8963	-5.05692
Q-CF	23.278	23.6453	-0.367224		Q-CF	21.2688	20.276	0.992869		Q-CF	24.3593	24.1948	0.164454
X-M	26.7738	23.1416	3.63214		X-M	21.5748	25.7754	-4.20062		X-M	23.6918	27.2661	-3.57435
Y-M	26.9874	31.0885	-4.10117		Y-M	22.7246	25.501	-2.77641		Y-M	23.9907	28.8936	-4.90286
Q-M	27.1703	26.5344	0.635852		Q-M	22.2581	30.9566	-8.69853		Q-M	22.5203	24.7158	-2.19552
X-PN	25.9418	26.8858	-0.944023		X-PN	22.8643	24.9875	-2.12325		X-PN	26.8397	30.7216	-3.88191
Y-PN	28.2204	36.2314	-8.011		Y-PN	21.7099	39.5729	-17.863		Y-PN	26.2485	26.9103	-0.661755
Q-PN	26.1753	23.1126	3.06271		Q-PN	20.3171	34.2717	-13.9547		Q-PN	22.8786	25.7051	-2.82648

## Sheet: GRSPaV
First sampling period (five months post inoculation)					Second sampling period (eight months post inoculation)					Third sampling period (16 months post inoculation)
	geo mean	GRSPaV	log fold change (GRSPaV)			geo mean	GRSPaV	log fold change (GRSPaV)			geo mean	GRSPaV	log fold change (GRSPaV)
X-TR	23.2692	23.5902	-0.320949		X-TR	22.084	23.2017	-1.11769		X-TR	28.03	26.1539	1.8761
Y-TR	21.5987	23.5134	-1.91478		Y-TR	21.8628	23.1658	-1.30301		Y-TR	23.6951	23.0344	0.660751
Q-TR	22.0155	23.2263	-1.21082		Q-TR	21.0361	22.4761	-1.43993		Q-TR	28.3463	25.0275	3.31877
X-CF	21.9425	21.1994	0.743132		X-CF	22.0957	22.9876	-0.89193		X-CF	23.6122	23.0282	0.583953
Y-CF	22.9762	27.0072	-4.031		Y-CF	24.3198	24.9423	-0.622452		Y-CF	24.8393	25.1419	-0.302567
Q-CF	23.278	23.2107	0.0673763		Q-CF	21.2688	22.4959	-1.22708		Q-CF	24.3593	23.7154	0.643904
X-M	26.7738	23.4844	3.28939		X-M	21.5748	21.3372	0.237634		X-M	23.6918	23.5179	0.173853
Y-M	26.9874	27.66	-0.672622		Y-M	22.7246	21.9049	0.819744		Y-M	23.9907	23.6767	0.31399
Q-M	27.1703	23.676	3.49435		Q-M	22.2581	23.2069	-0.948778		Q-M	22.5203	22.9271	-0.406869
X-PN	25.9418	24.1791	1.76273		X-PN	22.8643	24.2118	-1.34755		X-PN	26.8397	25.1877	1.65199
Y-PN	28.2204	28.217	0.00349607		Y-PN	21.7099	22.3455	-0.635609		Y-PN	26.2485	24.0637	2.18479
Q-PN	26.1753	22.6363	3.53901		Q-PN	20.3171	30.3704	-10.0533		Q-PN	22.8786	23.2983	-0.419676

## Sheet: GFkV
First sampling period (five months post inoculation)					Second sampling period (eight months post inoculation)					Third sampling period (16 months post inoculation)
	geo mean	GFkV	log fold change (GFkV)			geo mean	GFkV	log fold change (GFkV)			geo mean	GFkV	log fold change (GFkV)
Q-TR	22.0155	19.6133	2.40213		Q-TR	21.0361	19.8347	1.20142		Q-TR	28.3463	26	2.34627
Q-CF	23.278	19.8091	3.46888		Q-CF	21.2688	24.9393	-3.67053		Q-CF	24.3593	23.7079	0.651404
Q-M	27.1703	22.1092	5.0611		Q-M	22.2581	32.8573	-10.5992		Q-M	22.5203	20.3607	2.15958
Q-PN	26.1753	21.224	4.95131		Q-PN	20.3171	31.7212	-11.4041		Q-PN	22.8786	24.2533	-1.37468

## Sheet: GLRaV-1
First sampling period (five months post inoculation)					Second sampling period (eight months post inoculation)					Third sampling period (16 months post inoculation)
	geo mean	GLRaV-1	log fold change (GLRaV-1)			geo mean	GLRaV-1	log fold change (GLRaV-1)			geo mean	GLRaV-1	log fold change (GLRaV-1)
Y-TR	21.5987	29.725	-8.12633		Y-TR	21.8628	28.7644	-6.90153		Y-TR	23.6951	31.4604	-7.7653
Y-CF	22.9762	29.9995	-7.02322		Y-CF	24.3198	28.589	-4.26918		Y-CF	24.8393	31.9943	-7.15493
Y-M	26.9874	31.2356	-4.24822		Y-M	22.7246	28.0107	-5.28602		Y-M	23.9907	33.2103	-9.21959
Y-PN	28.2204	31.4234	-3.20295		Y-PN	21.7099	36.3775	-14.6676		Y-PN	26.2485	31.6753	-5.42676

## Sheet: GLRaV-2
First sampling period (five months post inoculation)					Second sampling period (eight months post inoculation)					Third sampling period (16 months post inoculation)
	geo mean	GLRaV-2	log fold change (GLRaV-2)			geo mean	GLRaV-2	log fold change (GLRaV-2)			geo mean	GLRaV-2	log fold change (GLRaV-2)
Q-TR	22.0155	20.1829	1.83263		Q-TR	21.0361	18.015	3.02112		Q-TR	28.3463	24.687	3.65922
Q-CF	23.278	17.7229	5.55513		Q-CF	21.2688	24.1664	-2.89758		Q-CF	24.3593	23.4999	0.859404
Q-M	27.1703	21.4193	5.751		Q-M	22.2581	23.2576	-0.999578		Q-M	22.5203	21.9648	0.555431
Q-PN	26.1753	19.84	6.33531		Q-PN	20.3171	28.2175	-7.90049		Q-PN	22.8786	22.2402	0.638424
